# Supplementary material for: Validation of the Traumatic Antecedents Questionnaire using item response theory
Source: Brain Behav. 2020 Oct 1;10(12):e01870. doi: 10.1002/brb3.1870 (PMC7749547; doi:10.1002/brb3.1870)
Supplement: Supplementary file 2 — File S2 [file BRB3-10-e01870-s002.xlsx]

## Sheet: 1 to 0
Promax	Rotation	Structure	Matrix:
	Factor 1	Factor 2	Factor 3	Factor 4	Factor 5
TAQ_01	0.36	0.58	0.7	-0.3	0.16
TAQ_02	0.11	-0.03	0.56	0.05	-0.07
TAQ_03	0.16	0.05	0.68	-0.02	0.19
TAQ_04	0.1	0.24	0.71	-0.03	-0.02
TAQ_05	0.07	0.36	0.57	-0.11	0.39
TAQ_06	0.47	0.73	0.22	-0.24	0.28
TAQ_07	0.81	0.79	0.54	-0.78	0.29
TAQ_08	-0.41	0	0.26	0.41	-0.02
TAQ_10	0.41	0.54	0.17	-0.17	0.79
TAQ_11	0.5	0.44	0.13	-0.16	0.6
TAQ_12	0.67	0.55	0.11	-0.23	0.45
TAQ_13	0.63	0.35	0.04	-0.1	0.25
TAQ_14	0.86	0.55	0.31	-0.58	0.14
TAQ_15	0.54	0.39	-0.02	-0.08	0.29
TAQ_16	0.71	0.48	0.17	-0.13	0.31
TAQ_17	0.45	0.57	0.2	-0.11	0.01
TAQ_18	0.56	0.82	0.24	-0.27	0.47
TAQ_19	0.4	0.77	0.4	-0.16	0.21
TAQ_20	0.43	0.77	0.35	-0.19	0.28
TAQ_21	0.51	0.82	0.23	-0.21	0.23
TAQ_22	0.77	0.55	0.28	-0.24	0.42
TAQ_23	0.45	0.79	0.07	-0.1	0.46
TAQ_25	0.48	0.82	0.22	-0.16	0.47
TAQ_26	0.55	0.77	0.15	-0.16	0.25
TAQ_27	0.6	0.73	-0.01	-0.24	0.34
TAQ_28	0.77	0.55	0.2	-0.26	0.32
TAQ_29	0.67	0.71	0.12	-0.22	0.13
TAQ_30	0.56	0.73	0.26	-0.2	0.5
TAQ_31	0.63	0.66	0.34	-0.29	0.64
TAQ_32	0.66	0.56	0.16	-0.17	0.42
TAQ_33	0.79	0.6	0.24	-0.23	0.28
TAQ_34	0.79	0.64	0.26	-0.24	0.32
TAQ_35	0.8	0.59	0.21	-0.24	0.32
TAQ_36	0.71	0.56	0.18	-0.34	0.73
TAQ_37	0.76	0.58	0.19	-0.24	0.29
TAQ_38	0.81	0.62	0.27	-0.25	0.36
TAQ_39	0.16	0.15	-0.15	0.55	0.21
TAQ_40	0.68	0.54	0.01	-0.18	-0.26
TAQ_41	0.83	0.82	0.23	-0.59	0.42
TAQ_42	0.88	0.66	0.3	-0.38	0.31
Promax R	otation P	attern Matr	ix:
	Factor 1	Factor 2	Factor 3	Factor 4	Factor 5
TAQ_01	-0.05	0.5	0.61	0.23	-0.04
TAQ_02	0.6	-0.44	0.82	0.58	-0.16
TAQ_03	0.54	-0.46	0.9	0.52	0.09
TAQ_04	0.09	0.14	0.86	0.48	-0.16
TAQ_05	-0.39	0.42	0.54	0.13	0.29
TAQ_06	0.02	0.87	-0.05	0.27	0.08
TAQ_07	0.27	0.32	0.16	-0.32	0.09
TAQ_08	-0.61	0.57	0.46	0.51	-0.05
TAQ_10	0.11	0.43	-0.07	0.2	0.68
TAQ_11	0.59	0.1	-0.03	0.36	0.49
TAQ_12	0.86	0.15	-0.08	0.47	0.29
TAQ_13	1.26	-0.19	-0.01	0.7	0.1
TAQ_14	1.04	-0.19	0.08	0.09	-0.04
TAQ_15	0.9	0.08	-0.13	0.56	0.16
TAQ_16	1.27	-0.06	0.11	0.81	0.12
TAQ_17	0.44	0.59	0.09	0.58	-0.2
TAQ_18	0.1	0.91	-0.08	0.32	0.25
TAQ_19	-0.08	1.02	0.21	0.48	-0.03
TAQ_20	-0.07	1	0.12	0.4	0.06
TAQ_21	0.07	1.03	-0.04	0.42	-0.01
TAQ_22	1.21	-0.06	0.18	0.7	0.21
TAQ_23	0.01	1.08	-0.22	0.47	0.26
TAQ_25	-0.02	1.05	-0.06	0.43	0.26
TAQ_26	0.3	0.9	-0.1	0.53	0.02
TAQ_27	0.35	0.77	-0.34	0.32	0.14
TAQ_28	1.19	-0.02	0.06	0.63	0.12
TAQ_29	0.7	0.6	-0.1	0.58	-0.11
TAQ_30	0.34	0.67	0.03	0.48	0.3
TAQ_31	0.52	0.32	0.12	0.37	0.46
TAQ_32	0.92	0.19	0.01	0.63	0.23
TAQ_33	1.23	0.07	0.12	0.75	0.04
TAQ_34	1.14	0.15	0.11	0.73	0.08
TAQ_35	1.23	0.04	0.08	0.71	0.09
TAQ_36	0.77	0.01	-0.08	0.24	0.59
TAQ_37	1.13	0.08	0.05	0.65	0.08
TAQ_38	1.22	0.07	0.14	0.75	0.13
TAQ_39	0.98	0.2	0.04	1.4	0.08
TAQ_40	1.07	0.33	-0.11	0.68	-0.49
TAQ_41	0.46	0.47	-0.19	-0.05	0.22
TAQ_42	1.18	0.05	0.1	0.55	0.07
Promax R	otation F	actor Corre	lations:
	Fact	or 1 Fact	or 2 Fact	or 3 Fact	or 4 Factor 5
Factor	1	1	0.74	-0.34	0.72 0.22
Factor	2	0.74	1	-0.42	0.58 0.26
Factor	3	0.34	0.42	-1	0.45 0.16
Factor	-4	-0.72	-0.58	0.45	1.00 -0.10
Factor	5	0.22	0.26	-0.16	0.10 1.00
