# Supplementary material for: Validation of the Traumatic Antecedents Questionnaire using item response theory
Source: Brain Behav. 2020 Oct 1;10(12):e01870. doi: 10.1002/brb3.1870 (PMC7749547; doi:10.1002/brb3.1870)
Supplement: Supplementary file 3 — File S3 [file BRB3-10-e01870-s003.xlsx]

## Sheet: 1 to 0 bin
Promax	Rotation S	tructure Ma	trix:
	Factor 1	Factor 2	Factor 3	Factor 4
TAQ_01	0.12	0.48	0.12	0.73
TAQ_02	-0.04	-0.04	0.63	0.21
TAQ_03	0.15	0.15	0.69	-0.02
TAQ_04	-0.15	0.41	0.63	0.07
TAQ_05	0.01	0.32	0.16	0.66
TAQ_06	0.59	0.61	-0.27	0.68
TAQ_07	0.69	0.64	0.03	0.42
TAQ_08	-0.42	0.39	0.37	-0.12
TAQ_10	0.66	0.57	-0.25	0.53
TAQ_11	0.68	0.44	-0.21	0.4
TAQ_12	0.77	0.44	-0.37	0.47
TAQ_13	0.78	0.18	-0.36	0.42
TAQ_14	0.8	0.36	-0.07	0.01
TAQ_15	0.7	0.29	-0.35	0.45
TAQ_16	0.85	0.37	-0.21	0.37
TAQ_17	0.45	0.67	0.09	0.11
TAQ_18	0.66	0.82	-0.21	0.54
TAQ_19	0.48	0.86	0.11	0.37
TAQ_20	0.55	0.8	-0.01	0.42
TAQ_21	0.56	0.82	-0.14	0.45
TAQ_22	0.92	0.5	-0.11	0.39
TAQ_23	0.61	0.85	-0.36	0.52
TAQ_25	0.62	0.84	-0.21	0.59
TAQ_26	0.66	0.74	-0.36	0.57
TAQ_27	0.72	0.61	-0.51	0.54
TAQ_28	0.9	0.43	-0.18	0.42
TAQ_29	0.7	0.66	-0.31	0.41
TAQ_30	0.67	0.82	-0.09	0.4
TAQ_31	0.77	0.67	-0.1	0.55
TAQ_32	0.82	0.53	-0.13	0.45
TAQ_33	0.92	0.52	-0.24	0.35
TAQ_34	0.92	0.59	-0.34	0.46
TAQ_35	0.91	0.55	-0.18	0.24
TAQ_36	0.85	0.49	-0.36	0.37
TAQ_37	0.88	0.47	-0.26	0.44
TAQ_38	0.96	0.62	-0.24	0.37
TAQ_39	0.89	0.6	-0.13	0.31
TAQ_40	0.96	0.62	-0.24	0.37
TAQ_41	0.83	0.62	-0.49	0.61
TAQ_42	0.96	0.56	-0.27	0.35
Promax	Rotation P	attern Matr	ix:
	Factor 1	Factor 2	Factor 3	Factor 4
TAQ_01	-0.32	0.3	0.29	0.86
TAQ_02	0.17	-0.35	0.88	0.56
TAQ_03	0.48	-0.13	0.9	0.11
TAQ_04	-0.23	0.43	0.62	0.23
TAQ_05	-0.35	0.15	0.32	0.86
TAQ_06	0.2	0.36	-0.06	0.43
TAQ_07	0.57	0.33	0.27	0.11
TAQ_08	-0.7	0.73	0.1	-0.04
TAQ_10	0.4	0.3	-0.04	0.22
TAQ_11	0.58	0.13	0.02	0.09
TAQ_12	0.64	0.12	-0.11	0.09
TAQ_13	0.83	-0.25	-0.03	0.12
TAQ_14	1.04	0.03	0.15	-0.43
TAQ_15	0.64	-0.07	-0.07	0.16
TAQ_16	0.92	-0.06	0.12	0.01
TAQ_17	0.31	0.62	0.11	-0.23
TAQ_18	0.26	0.64	-0.07	0.15
TAQ_19	0.16	0.76	0.18	0.06
TAQ_20	0.23	0.65	0.1	0.09
TAQ_21	0.17	0.71	-0.06	0.09
TAQ_22	0.98	0.05	0.23	-0.01
TAQ_23	0.1	0.78	-0.31	0.07
TAQ_25	0.18	0.67	-0.08	0.22
TAQ_26	0.23	0.58	-0.23	0.16
TAQ_27	0.35	0.42	-0.36	0.11
TAQ_28	0.95	-0.03	0.17	0.05
TAQ_29	0.43	0.48	-0.17	-0.03
TAQ_30	0.39	0.64	0.04	-0.01
TAQ_31	0.58	0.31	0.17	0.22
TAQ_32	0.77	0.12	0.17	0.11
TAQ_33	0.93	0.13	0.05	-0.11
TAQ_34	0.81	0.23	-0.06	-0.03
TAQ_35	0.96	0.2	0.07	-0.26
TAQ_36	0.77	0.16	-0.12	-0.09
TAQ_37	0.85	0.06	0.06	0.04
TAQ_38	0.93	0.24	0.04	-0.14
TAQ_39	0.9	0.24	0.13	-0.16
TAQ_40	0.93	0.24	0.04	-0.14
TAQ_41	0.51	0.32	-0.26	0.17
TAQ_42	0.96	0.17	0.02	-0.16
Promax	Rotation F	actor Corre	lations:
	Fact	or 1 Fact	or 2 Fact	or 3 Factor 4
Fact	or 1	1	-0.47	0.35 0.46
Fact	or 2	0.47	1	0.01 0.38
Fact	or 3 -	0.35	0.01	1.00 -0.33
Fact	or 4	0.46	-0.38	0.33 1.00
