# Supplementary material for: Validation of the Traumatic Antecedents Questionnaire using item response theory
Source: Brain Behav. 2020 Oct 1;10(12):e01870. doi: 10.1002/brb3.1870 (PMC7749547; doi:10.1002/brb3.1870)
Supplement: Supplementary file 4 — File S4 [file BRB3-10-e01870-s004.xlsx]

## Sheet: 4categories
Promax	Rotation S	tructure Ma	trix:
	Factor 1	Factor 2	Factor 3	Factor 4	Factor 5
TAQ_01	0.53	0.28	0.54	-0.04	-0.11
TAQ_02	0.18	0.29	0.63	-0.22	-0.2
TAQ_03	0.02	0.12	0.41	0.15	0.11
TAQ_04	0.05	0.09	0.18	0.18	0.35
TAQ_05	0.27	0.17	0.32	-0.02	0.1
TAQ_06	0.67	0.46	0.36	-0.34	-0.27
TAQ_07	0.54	0.5	0.31	-0.02	-0.05
TAQ_08	-0.19	-0.17	-0.22	0.24	0.6
TAQ_09	0.66	0.53	0.29	-0.53	-0.27
TAQ_10	0.61	0.56	0.17	-0.24	-0.13
TAQ_11	0.5	0.58	0.25	-0.19	-0.16
TAQ_12	0.49	0.65	0.19	-0.16	-0.16
TAQ_13	0.42	0.6	0.34	-0.23	-0.38
TAQ_14	0.25	0.55	0.12	-0.02	-0.1
TAQ_15	0.48	0.64	0.19	-0.54	-0.29
TAQ_16	0.53	0.74	0.42	-0.36	-0.33
TAQ_17	0.38	0.32	0.23	0.15	0.06
TAQ_18	0.62	0.49	0.09	-0.1	0.06
TAQ_19	0.51	0.33	0.13	0.03	0.14
TAQ_20	0.56	0.34	0.09	0.01	0.11
TAQ_21	0.68	0.47	0.31	-0.14	-0.15
TAQ_22	0.69	0.83	0.6	-0.61	-0.4
TAQ_23	0.85	0.55	0.42	-0.33	-0.36
TAQ_25	0.72	0.46	0.23	-0.15	-0.1
TAQ_26	0.83	0.63	0.45	-0.51	-0.38
TAQ_27	0.82	0.6	0.54	-0.39	-0.53
TAQ_28	0.69	0.85	0.62	-0.44	-0.51
TAQ_29	0.9	0.7	0.68	-0.49	-0.63
TAQ_30	0.6	0.5	0.12	-0.12	0.02
TAQ_31	0.65	0.56	0.25	-0.12	-0.16
TAQ_32	0.68	0.68	0.36	-0.45	-0.26
TAQ_33	0.57	0.72	0.47	-0.29	-0.42
TAQ_34	0.39	0.66	0.27	-0.1	-0.23
TAQ_35	0.55	0.84	0.37	-0.2	-0.27
TAQ_36	0.47	0.71	0.1	-0.29	-0.06
TAQ_37	0.49	0.75	0.27	-0.36	-0.17
TAQ_38	0.67	0.88	0.41	-0.27	-0.24
TAQ_39	0.32	0.37	0.18	0.4	-0.06
TAQ_40	0.31	0.65	0.12	0	0.03
TAQ_41	0.72	0.65	0.37	-0.34	-0.34
TAQ_42	0.62	0.86	0.48	-0.37	-0.35
Promax	Rotation P	attern Matr	ix:
	Factor 1	Factor 2	Factor 3	Factor 4	Factor 5
TAQ_01	0.79	-0.23	0.81	0.24	0.72
TAQ_02	-0.54	0.29	1.24	-0.18	0.66
TAQ_03	-0.35	0.26	1.19	0.18	0.77
TAQ_04	0.12	0.08	0.95	-0.06	1.23
TAQ_05	0.4	-0.13	0.78	-0.11	0.96
TAQ_06	0.93	-0.12	0.02	-0.04	0.32
TAQ_07	0.66	0.33	0.27	0.43	0.43
TAQ_08	0.21	-0.18	0.5	-0.42	1.33
TAQ_09	0.77	-0.03	-0.11	-0.46	0.47
TAQ_10	0.79	0.27	-0.24	0.08	0.27
TAQ_11	0.36	0.53	-0.02	0.23	0.15
TAQ_12	0.26	0.75	-0.17	0.36	0
TAQ_13	-0.14	0.77	-0.07	0.42	-0.45
TAQ_14	-0.22	0.96	-0.1	0.51	-0.21
TAQ_15	0.06	0.54	-0.28	-0.41	0.1
TAQ_16	-0.07	0.82	0.16	0.12	0.06
TAQ_17	0.6	0.22	0.34	0.53	0.43
TAQ_18	1.14	0.1	-0.18	0.13	0.63
TAQ_19	1.08	-0.06	0.12	0.18	0.77
TAQ_20	1.26	-0.12	-0.07	0.22	0.65
TAQ_21	1.08	0	0	0.31	0.32
TAQ_22	0.05	0.61	0.44	-0.35	0.52
TAQ_23	1.25	-0.14	-0.11	0.22	0.13
TAQ_25	1.33	-0.13	-0.13	0.22	0.44
TAQ_26	0.97	-0.02	0	-0.18	0.36
TAQ_27	0.9	0.04	-0.05	0.3	-0.19
TAQ_28	0	0.81	0.28	0.25	-0.09
TAQ_29	0.77	0.13	0.11	0.26	-0.16
TAQ_30	1	0.17	-0.14	0.15	0.53
TAQ_31	0.9	0.28	-0.14	0.43	0.14
TAQ_32	0.57	0.33	0.03	-0.19	0.44
TAQ_33	0.04	0.75	0.11	0.41	-0.23
TAQ_34	-0.16	1	-0.03	0.58	-0.29
TAQ_35	-0.05	1.1	0.06	0.52	-0.1
TAQ_36	0.19	0.8	-0.22	-0.07	0.35
TAQ_37	-0.02	0.86	0.05	-0.08	0.33
TAQ_38	0.23	0.95	0.14	0.34	0.23
TAQ_39	0.39	0.66	-0.02	1.39	-0.51
TAQ_40	-0.13	1.09	0.02	0.45	0.17
TAQ_41	0.74	0.29	-0.13	0.18	0.06
TAQ_42	-0.04	0.96	0.19	0.22	0.08
Promax	Rotation F	actor Corre	lations:
	Fact	or 1 Fact	or 2 Fact	or 3 Fact	or 4 Factor 5
Fact	or 1	1	0.75	-0.66	0.63 -0.65
Fact	or 2	0.75	1	-0.51	0.59 -0.49
Fact	or 3	0.66	0.51	-1	0.55 -0.75
Fact	or 4 -	-0.63	-0.59	0.55	1.00 0.73
Fact	or 5 -	-0.65	-0.49	0.75	0.73 1.00
